# Supplementary material for: The Genetic Causal Effect of Autoimmune Diseases on pan-Cancers: Evidence from Mendelian Randomization
Source: J Cancer. 2025 Jan 1;16(2):567–76. doi: 10.7150/jca.103693 (PMC11685688; doi:10.7150/jca.103693)
Supplement: Supplementary file 1 — Supplementary tables. [file jcav16p0567s1.xlsx]

## Sheet: list of supplementary materials
list of supplementary materials
supplementary table 1. the detailed information of pan-cancers derived from the FinnGen database.
supplementary table 2. the mendelian randomization analysis between inflammatory bowel disease and pan-cancers.
supplementary table 3. the mendelian randomization analysis between Crohn's disease and pan-cancers.
supplementary table 4. the mendelian randomization analysis between Ulcerative colitis and pan-cancers.
supplementary table 5. the mendelian randomization analysis between rheumatoid arthritis and pan-cancers.
supplementary table 6. the mendelian randomization analysis between ankylosing spondylitis and pan-cancers.
supplementary table 7. the mendelian randomization analysis between Alzheimer's disease and pan-cancers.
supplementary table 8. the mendelian randomization analysis between Parkinson's disease and pan-cancers.
supplementary table 9. the mendelian randomization analysis between multiple sclerosis and pan-cancers.
supplementary table 10. the mendelian randomization analysis between Systemic lupus erythematosus and pan-cancers.
supplementary table 11. the mendelian randomization analysis between Psoriasis and pan-cancers.

## Sheet: supplementary table 1
Supplementary Table 1. The detailed information of pcan-cancers derived from the FinnGen database.
Pan-cancers	case	control
Acute lymphocytic leukaemia	197	314192
Acute myeloid leukaemia	244	314192
all cancer	87531	314193
Basal cell carcinoma	20506	314193
biliary gallbladder cancer	1207	314193
bladder cancer	2193	314193
bone cartilage cancer	224	314193
brain cancer	816	314193
breast cancer	18786	182927
breast cancer HER negative	6188	182678
breast cancer HER postive	10404	182678
bronchus lung cancer	6340	314193
cervix uteri cancer	388	182927
Chronic lymphocytic leukaemia	668	314189
Chronic myeloid leukaemia	115	314192
colon cancer	4143	314193
corpus uteri cancer	2079	182927
eye adnexa cancer	221	314193
head neck cancer	2281	314193
kidney cancer	2372	314193
lip cancer	219	314193
Lymphoid leukaemia	1617	324650
nasal cavity sinuses cancer	151	314193
oesophagus cancer	619	314193
oral cavity cancer	832	314193
ovary cancer	1091	182927
pancreas cancer	1626	314193
parotid gland cancer	186	314193
Primary lymphoid hematopoietic cancer	8163	324650
prostate cancer	15199	131266
rectum cancer	2490	314193
renal pelvis cancer	138	314193
skin cancer	22271	314193
small intestine cancer	525	314193
stomach cancer	1423	314193
testis cancer	426	131266
thyroid gland cancer	1907	314193
urinary tract cancer	2619	314193
vulva cancer	202	182927

## Sheet: supplementary table 2
Supplementary Table 2. The mendelian randomization analysis between inflammatory bowel disease and pan-cancers.
outcome	exposure	method	nsnp	b	se	pval	lo_ci	up_ci	or	or_lci95	or_uci95
Acute_lymphocytic_leukaemia	Inflammatory bowel disease || id:ieu-a-294	Inverse variance weighted	127	-0.0359253	0.0966603	0.710142	-0.22538	0.153529	0.964712	0.798213	1.16594
Acute_myeloid_leukaemia	Inflammatory bowel disease || id:ieu-a-294	Inverse variance weighted (multiplicative random effects)	127	0.0951952	0.0959602	0.321184	-0.0928868	0.283277	1.09987	0.911297	1.32747
all_cancer	Inflammatory bowel disease || id:ieu-a-294	Inverse variance weighted (multiplicative random effects)	125	-0.00365912	0.00761046	0.630658	-0.0185756	0.0112574	0.996348	0.981596	1.01132
Basal_cell_carcinoma	Inflammatory bowel disease || id:ieu-a-294	Inverse variance weighted (multiplicative random effects)	121	0.0314768	0.014755	0.0329006	0.00255697	0.0603967	1.03198	1.00256	1.06226
biliary_gallbladder_cancer	Inflammatory bowel disease || id:ieu-a-294	Inverse variance weighted	127	0.0144431	0.0393695	0.713723	-0.0627211	0.0916073	1.01455	0.939205	1.09593
bladder_cancer	Inflammatory bowel disease || id:ieu-a-294	Inverse variance weighted	127	0.0231383	0.0306117	0.449731	-0.0368607	0.0831372	1.02341	0.96381	1.08669
bone_cartilage_cancer	Inflammatory bowel disease || id:ieu-a-294	Inverse variance weighted	127	-0.0370589	0.0957255	0.698655	-0.224681	0.150563	0.963619	0.798771	1.16249
brain_cancer	Inflammatory bowel disease || id:ieu-a-294	Inverse variance weighted	127	-0.0528273	0.0500555	0.291255	-0.150936	0.0452816	0.948544	0.859903	1.04632
breast_cancer	Inflammatory bowel disease || id:ieu-a-294	Inverse variance weighted (multiplicative random effects)	124	-0.00476891	0.0149269	0.749359	-0.0340256	0.0244878	0.995242	0.966547	1.02479
breast_cancer_HER_negative	Inflammatory bowel disease || id:ieu-a-294	Inverse variance weighted (multiplicative random effects)	127	-0.0144319	0.0209802	0.491529	-0.0555531	0.0266894	0.985672	0.945962	1.02705
breast_cancer_HER_postive	Inflammatory bowel disease || id:ieu-a-294	Inverse variance weighted (multiplicative random effects)	127	0.00388194	0.0195648	0.842721	-0.0344651	0.0422289	1.00389	0.966122	1.04313
bronchus_lung_cancer	Inflammatory bowel disease || id:ieu-a-294	Inverse variance weighted (multiplicative random effects)	126	-0.0152755	0.0218465	0.484414	-0.0580946	0.0275436	0.984841	0.943561	1.02793
cervix_uteri_cancer	Inflammatory bowel disease || id:ieu-a-294	Inverse variance weighted (multiplicative random effects)	127	0.147055	0.0760444	0.0531374	-0.00199215	0.296102	1.15842	0.99801	1.34461
Chronic_lymphocytic_leukaemia	Inflammatory bowel disease || id:ieu-a-294	Inverse variance weighted	125	-0.0135254	0.0548088	0.805083	-0.120951	0.0938998	0.986566	0.886078	1.09845
Chronic_myeloid_leukaemia	Inflammatory bowel disease || id:ieu-a-294	Inverse variance weighted	127	-0.0316598	0.133385	0.81238	-0.293094	0.229774	0.968836	0.745952	1.25832
colon_cancer	Inflammatory bowel disease || id:ieu-a-294	Inverse variance weighted (multiplicative random effects)	127	0.041978	0.0243537	0.0847663	-0.00575536	0.0897113	1.04287	0.994261	1.09386
corpus_uteri_cancer	Inflammatory bowel disease || id:ieu-a-294	Inverse variance weighted (multiplicative random effects)	127	0.0617722	0.0289784	0.0330347	0.00497448	0.11857	1.06372	1.00499	1.12589
eye_adnexa_cancer	Inflammatory bowel disease || id:ieu-a-294	Inverse variance weighted	127	-0.0368683	0.0943269	0.695903	-0.221749	0.148013	0.963803	0.801116	1.15953
head_neck_cancer	Inflammatory bowel disease || id:ieu-a-294	Inverse variance weighted	127	-0.0310992	0.0314223	0.322312	-0.092687	0.0304885	0.969379	0.911479	1.03096
kidney_cancer	Inflammatory bowel disease || id:ieu-a-294	Inverse variance weighted (multiplicative random effects)	127	0.00218548	0.0312276	0.944205	-0.0590205	0.0633915	1.00219	0.942687	1.06544
lip_cancer	Inflammatory bowel disease || id:ieu-a-294	Inverse variance weighted	127	0.0595279	0.0920188	0.51769	-0.120829	0.239885	1.06134	0.886186	1.2711
Lymphoid_leukaemia	Inflammatory bowel disease || id:ieu-a-294	Inverse variance weighted	125	0.00468092	0.0358208	0.896031	-0.0655278	0.0748897	1.00469	0.936573	1.07777
nasal_cavity_sinuses_cancer	Inflammatory bowel disease || id:ieu-a-294	Inverse variance weighted	127	-0.029136	0.112789	0.796157	-0.250202	0.19193	0.971284	0.778644	1.21159
oesophagus_cancer	Inflammatory bowel disease || id:ieu-a-294	Inverse variance weighted	127	-0.048027	0.0568232	0.397999	-0.159401	0.0633465	0.953108	0.852655	1.0654
oral_cavity_cancer	Inflammatory bowel disease || id:ieu-a-294	Inverse variance weighted (multiplicative random effects)	127	-0.0325218	0.0575279	0.571854	-0.145276	0.0802329	0.968001	0.864783	1.08354
ovary_cancer	Inflammatory bowel disease || id:ieu-a-294	Inverse variance weighted	127	-0.0198225	0.041445	0.632447	-0.101055	0.0614096	0.980373	0.903884	1.06333
pancreas_cancer	Inflammatory bowel disease || id:ieu-a-294	Inverse variance weighted	127	0.0198611	0.0350123	0.570537	-0.048763	0.0884852	1.02006	0.952407	1.09252
parotid_gland_cancer	Inflammatory bowel disease || id:ieu-a-294	Inverse variance weighted	127	0.0558794	0.0994998	0.574386	-0.13914	0.250899	1.05747	0.870106	1.28518
Primary_lymphoid_hematopoietic_cancer	Inflammatory bowel disease || id:ieu-a-294	Inverse variance weighted (multiplicative random effects)	126	0.00106343	0.0217226	0.960955	-0.0415129	0.0436397	1.00106	0.959337	1.04461
prostate_cancer	Inflammatory bowel disease || id:ieu-a-294	Inverse variance weighted (multiplicative random effects)	126	-0.0091659	0.0168791	0.587107	-0.0422489	0.0239171	0.990876	0.958631	1.02421
rectum_cancer	Inflammatory bowel disease || id:ieu-a-294	Inverse variance weighted	127	0.0617722	0.0289784	0.0330347	0.00497448	0.11857	1.06372	1.00499	1.12589
renal_pelvis_cancer	Inflammatory bowel disease || id:ieu-a-294	Inverse variance weighted	127	0.0832362	0.122946	0.498399	-0.157739	0.324211	1.0868	0.854073	1.38294
skin_cancer	Inflammatory bowel disease || id:ieu-a-294	Inverse variance weighted (multiplicative random effects)	122	0.0363497	0.0143875	0.0115211	0.00815026	0.0645491	1.03702	1.00818	1.06668
small_intestine_cancer	Inflammatory bowel disease || id:ieu-a-294	Inverse variance weighted (multiplicative random effects)	127	0.0343226	0.0662864	0.604603	-0.0955988	0.164244	1.03492	0.908829	1.1785
stomach_cancer	Inflammatory bowel disease || id:ieu-a-294	Inverse variance weighted	126	-0.0425643	0.036376	0.241953	-0.113861	0.0287327	0.958329	0.892382	1.02915
testis_cancer	Inflammatory bowel disease || id:ieu-a-294	Inverse variance weighted	127	-0.0605987	0.0662293	0.3602	-0.190408	0.0692106	0.941201	0.826622	1.07166
thyroid_gland_cancer	Inflammatory bowel disease || id:ieu-a-294	Inverse variance weighted	126	-0.0292458	0.0313722	0.351222	-0.0907353	0.0322436	0.971178	0.913259	1.03277
urinary_tract_cancer	Inflammatory bowel disease || id:ieu-a-294	Inverse variance weighted	127	-0.00625233	0.0292608	0.8308	-0.0636035	0.0510988	0.993767	0.938377	1.05243
vulva_cancer	Inflammatory bowel disease || id:ieu-a-294	Inverse variance weighted	92	0.0795853	0.111724	0.476255	-0.139393	0.298564	1.08284	0.869886	1.34792

## Sheet: supplementary table 3
Supplementary Table 3. The mendelian randomization analysis between Crohn's disease and pan-cancers.
outcome	exposure	method	nsnp	b	se	pval	lo_ci	up_ci	or	or_lci95	or_uci95
Acute_lymphocytic_leukaemia	Crohn's disease || id:ieu-a-12	Inverse variance weighted	116	-0.0293575	0.0850302	0.729899	-0.196017	0.137302	0.971069	0.821998	1.14717
Acute_myeloid_leukaemia	Crohn's disease || id:ieu-a-12	Inverse variance weighted	116	0.0368883	0.0820371	0.65296	-0.123904	0.197681	1.03758	0.883464	1.21857
all_cancer	Crohn's disease || id:ieu-a-12	Inverse variance weighted (multiplicative random effects)	114	-0.00105777	0.00679186	0.876237	-0.0143698	0.0122543	0.998943	0.985733	1.01233
Basal_cell_carcinoma	Crohn's disease || id:ieu-a-12	Inverse variance weighted (multiplicative random effects)	110	0.0228097	0.0122077	0.0616957	-0.00111729	0.0467368	1.02307	0.998883	1.04785
biliary_gallbladder_cancer	Crohn's disease || id:ieu-a-12	Inverse variance weighted	116	0.0123802	0.0346336	0.720746	-0.0555016	0.0802621	1.01246	0.94601	1.08357
bladder_cancer	Crohn's disease || id:ieu-a-12	Inverse variance weighted	116	0.0200107	0.0270568	0.459555	-0.0330206	0.0730419	1.02021	0.967519	1.07578
bone_cartilage_cancer	Crohn's disease || id:ieu-a-12	Inverse variance weighted	116	-0.0489106	0.082007	0.550895	-0.209644	0.111823	0.952266	0.810873	1.11831
brain_cancer	Crohn's disease || id:ieu-a-12	Inverse variance weighted	116	-0.0545821	0.0449258	0.22439	-0.142637	0.0334725	0.946881	0.867069	1.03404
breast_cancer	Crohn's disease || id:ieu-a-12	Inverse variance weighted (multiplicative random effects)	113	0.0103811	0.0128508	0.419195	-0.0148064	0.0355686	1.01044	0.985303	1.03621
breast_cancer_HER_negative	Crohn's disease || id:ieu-a-12	Inverse variance weighted (multiplicative random effects)	116	-0.0104821	0.0176478	0.552538	-0.0450717	0.0241075	0.989573	0.955929	1.0244
breast_cancer_HER_postive	Crohn's disease || id:ieu-a-12	Inverse variance weighted (multiplicative random effects)	115	0.0162509	0.0168576	0.33504	-0.01679	0.0492919	1.01638	0.98335	1.05053
bronchus_lung_cancer	Crohn's disease || id:ieu-a-12	Inverse variance weighted (multiplicative random effects)	115	0.0100351	0.0200292	0.616356	-0.0292222	0.0492924	1.01009	0.971201	1.05053
cervix_uteri_cancer	Crohn's disease || id:ieu-a-12	Inverse variance weighted	116	0.117023	0.066108	0.076697	-0.0125486	0.246595	1.12415	0.98753	1.27966
Chronic_lymphocytic_leukaemia	Crohn's disease || id:ieu-a-12	Inverse variance weighted	115	-0.0526552	0.0485066	0.277688	-0.147728	0.0424177	0.948707	0.862666	1.04333
Chronic_myeloid_leukaemia	Crohn's disease || id:ieu-a-12	Inverse variance weighted	116	0.0281035	0.116193	0.808882	-0.199635	0.255842	1.0285	0.81903	1.29155
colon_cancer	Crohn's disease || id:ieu-a-12	Inverse variance weighted	116	-0.0328965	0.020577	0.109888	-0.0732274	0.00743452	0.967639	0.929389	1.00746
corpus_uteri_cancer	Crohn's disease || id:ieu-a-12	Inverse variance weighted (multiplicative random effects)	116	-0.000753099	0.0305944	0.980362	-0.0607181	0.0592119	0.999247	0.941089	1.061
eye_adnexa_cancer	Crohn's disease || id:ieu-a-12	Inverse variance weighted	116	0.00584971	0.086488	0.946075	-0.163667	0.175366	1.00587	0.849025	1.19168
head_neck_cancer	Crohn's disease || id:ieu-a-12	Inverse variance weighted	116	-0.0261288	0.0273895	0.340097	-0.0798122	0.0275545	0.97421	0.92329	1.02794
kidney_cancer	Crohn's disease || id:ieu-a-12	Inverse variance weighted	116	-0.0310793	0.0271559	0.252426	-0.0843047	0.0221462	0.969399	0.919151	1.02239
lip_cancer	Crohn's disease || id:ieu-a-12	Inverse variance weighted	116	0.138626	0.0878976	0.114766	-0.0336534	0.310905	1.14869	0.966907	1.36466
Lymphoid_leukaemia	Crohn's disease || id:ieu-a-12	Inverse variance weighted	115	-0.0318721	0.029904	0.286507	-0.0904839	0.0267397	0.96863	0.913489	1.0271
nasal_cavity_sinuses_cancer	Crohn's disease || id:ieu-a-12	Inverse variance weighted	116	0.035157	0.0969606	0.716911	-0.154886	0.2252	1.03578	0.856513	1.25257
oesophagus_cancer	Crohn's disease || id:ieu-a-12	Inverse variance weighted	116	-0.0829583	0.0487208	0.0886192	-0.178451	0.0125346	0.92039	0.836565	1.01261
oral_cavity_cancer	Crohn's disease || id:ieu-a-12	Inverse variance weighted (multiplicative random effects)	116	-0.0787262	0.0467131	0.0919283	-0.170284	0.0128315	0.924293	0.843425	1.01291
ovary_cancer	Crohn's disease || id:ieu-a-12	Inverse variance weighted	116	-0.0478739	0.0394907	0.225405	-0.125276	0.029528	0.953254	0.882254	1.02997
pancreas_cancer	Crohn's disease || id:ieu-a-12	Inverse variance weighted	116	0.00106803	0.0299107	0.971516	-0.057557	0.059693	1.00107	0.944068	1.06151
parotid_gland_cancer	Crohn's disease || id:ieu-a-12	Inverse variance weighted	116	0.0675531	0.0898456	0.452124	-0.108544	0.243651	1.06989	0.897139	1.2759
Primary_lymphoid_hematopoietic_cancer	Crohn's disease || id:ieu-a-12	Inverse variance weighted (multiplicative random effects)	115	-0.00290025	0.0186584	0.876475	-0.0394706	0.0336701	0.997104	0.961298	1.03424
prostate_cancer	Crohn's disease || id:ieu-a-12	Inverse variance weighted (multiplicative random effects)	116	-0.00857628	0.0142669	0.547751	-0.0365393	0.0193868	0.99146	0.96412	1.01958
rectum_cancer	Crohn's disease || id:ieu-a-12	Inverse variance weighted	116	-0.0423111	0.026028	0.104034	-0.0933259	0.00870371	0.958572	0.910897	1.00874
renal_pelvis_cancer	Crohn's disease || id:ieu-a-12	Inverse variance weighted	116	0.0554746	0.107636	0.606279	-0.155491	0.266441	1.05704	0.855995	1.30531
skin_cancer	Crohn's disease || id:ieu-a-12	Inverse variance weighted (multiplicative random effects)	112	0.03183	0.0124159	0.010358	0.0074948	0.0561652	1.03234	1.00752	1.05777
small_intestine_cancer	Crohn's disease || id:ieu-a-12	Inverse variance weighted	116	0.032727	0.057181	0.567091	-0.0793478	0.144802	1.03327	0.923719	1.15581
stomach_cancer	Crohn's disease || id:ieu-a-12	Inverse variance weighted	115	-0.0270627	0.0319751	0.397349	-0.0897339	0.0356086	0.9733	0.914174	1.03625
testis_cancer	Crohn's disease || id:ieu-a-12	Inverse variance weighted	116	0.0159764	0.0579248	0.782692	-0.0975562	0.129509	1.0161	0.907051	1.13827
thyroid_gland_cancer	Crohn's disease || id:ieu-a-12	Inverse variance weighted	115	-0.0209505	0.0275955	0.447733	-0.0750376	0.0331367	0.979267	0.927709	1.03369
urinary_tract_cancer	Crohn's disease || id:ieu-a-12	Inverse variance weighted	116	-0.0269568	0.0248215	0.277466	-0.0756069	0.0216932	0.973403	0.927181	1.02193
vulva_cancer	Crohn's disease || id:ieu-a-12	Inverse variance weighted	85	0.0957783	0.109148	0.38021	-0.118152	0.309708	1.10052	0.888561	1.36303

## Sheet: supplementary table 4
Supplementary Table 4. The mendelian randomization analysis between Ulcerative colitis and pan-cancers.
outcome	exposure	method	nsnp	b	se	pval	lo_ci	up_ci	or	or_lci95	or_uci95
Acute_lymphocytic_leukaemia	Ulcerative colitis || id:ieu-a-970	Inverse variance weighted	81	0.00115059	0.102448	0.991039	-0.199647	0.201948	1.00115	0.81902	1.22378
Acute_myeloid_leukaemia	Ulcerative colitis || id:ieu-a-970	Inverse variance weighted (multiplicative random effects)	81	-0.0140382	0.107847	0.896433	-0.225418	0.197341	0.98606	0.798183	1.21816
all_cancer	Ulcerative colitis || id:ieu-a-970	Inverse variance weighted (multiplicative random effects)	79	-0.00332436	0.00903443	0.712899	-0.0210318	0.0143831	0.996681	0.979188	1.01449
Basal_cell_carcinoma	Ulcerative colitis || id:ieu-a-970	Inverse variance weighted (multiplicative random effects)	79	0.0177161	0.0178454	0.320829	-0.0172608	0.052693	1.01787	0.982887	1.05411
biliary_gallbladder_cancer	Ulcerative colitis || id:ieu-a-970	Inverse variance weighted	81	-0.0364459	0.0427732	0.394174	-0.120281	0.0473896	0.96421	0.886671	1.04853
bladder_cancer	Ulcerative colitis || id:ieu-a-970	Inverse variance weighted (multiplicative random effects)	81	0.0548728	0.0357148	0.124437	-0.0151283	0.124874	1.05641	0.984986	1.13301
bone_cartilage_cancer	Ulcerative colitis || id:ieu-a-970	Inverse variance weighted	81	-0.0479097	0.100041	0.632008	-0.243989	0.14817	0.95322	0.783496	1.15971
brain_cancer	Ulcerative colitis || id:ieu-a-970	Inverse variance weighted	81	0.000696798	0.0556193	0.990004	-0.108317	0.109711	1.0007	0.897343	1.11596
breast_cancer	Ulcerative colitis || id:ieu-a-970	Inverse variance weighted (multiplicative random effects)	80	-0.000472502	0.0154066	0.975534	-0.0306694	0.0297244	0.999528	0.969796	1.03017
breast_cancer_HER_negative	Ulcerative colitis || id:ieu-a-970	Inverse variance weighted (multiplicative random effects)	81	-0.0136227	0.0246347	0.580273	-0.0619067	0.0346614	0.98647	0.939971	1.03527
breast_cancer_HER_postive	Ulcerative colitis || id:ieu-a-970	Inverse variance weighted (multiplicative random effects)	81	0.0100659	0.0188842	0.594012	-0.0269471	0.0470788	1.01012	0.973413	1.0482
bronchus_lung_cancer	Ulcerative colitis || id:ieu-a-970	Inverse variance weighted (multiplicative random effects)	80	-0.00357363	0.0230847	0.876975	-0.0488196	0.0416723	0.996433	0.952353	1.04255
cervix_uteri_cancer	Ulcerative colitis || id:ieu-a-970	Inverse variance weighted	81	0.095821	0.0804469	0.233611	-0.0618549	0.253497	1.10056	0.940019	1.28852
Chronic_lymphocytic_leukaemia	Ulcerative colitis || id:ieu-a-970	Inverse variance weighted	81	0.0146866	0.0590623	0.803621	-0.101076	0.130449	1.0148	0.903865	1.13934
Chronic_myeloid_leukaemia	Ulcerative colitis || id:ieu-a-970	Inverse variance weighted	81	-0.168392	0.137261	0.219897	-0.437424	0.10064	0.845022	0.645698	1.10588
colon_cancer	Ulcerative colitis || id:ieu-a-970	Inverse variance weighted (multiplicative random effects)	81	-0.029196	0.0302551	0.334549	-0.088496	0.0301041	0.971226	0.915307	1.03056
corpus_uteri_cancer	Ulcerative colitis || id:ieu-a-970	Inverse variance weighted	81	0.00614196	0.0332408	0.853408	-0.05901	0.0712939	1.00616	0.942697	1.0739
eye_adnexa_cancer	Ulcerative colitis || id:ieu-a-970	Inverse variance weighted	81	-0.153175	0.101498	0.131265	-0.352112	0.0457623	0.85798	0.703202	1.04683
head_neck_cancer	Ulcerative colitis || id:ieu-a-970	Inverse variance weighted (multiplicative random effects)	81	-0.0287725	0.0348103	0.408491	-0.0970008	0.0394557	0.971637	0.907555	1.04024
kidney_cancer	Ulcerative colitis || id:ieu-a-970	Inverse variance weighted	80	0.00211758	0.0323382	0.94779	-0.0612654	0.0655005	1.00212	0.940574	1.06769
lip_cancer	Ulcerative colitis || id:ieu-a-970	Inverse variance weighted	81	0.00399555	0.0973904	0.967275	-0.18689	0.194881	1.004	0.829535	1.21517
Lymphoid_leukaemia	Ulcerative colitis || id:ieu-a-970	Inverse variance weighted (multiplicative random effects)	81	0.000374886	0.0413199	0.992761	-0.0806121	0.0813619	1.00037	0.922551	1.08476
nasal_cavity_sinuses_cancer	Ulcerative colitis || id:ieu-a-970	Inverse variance weighted	81	-0.0329325	0.116773	0.777927	-0.261807	0.195942	0.967604	0.769659	1.21646
oesophagus_cancer	Ulcerative colitis || id:ieu-a-970	Inverse variance weighted	81	-0.0732429	0.0642432	0.25425	-0.199159	0.0526737	0.929375	0.819419	1.05409
oral_cavity_cancer	Ulcerative colitis || id:ieu-a-970	Inverse variance weighted (multiplicative random effects)	81	0.00409943	0.0580977	0.943747	-0.109772	0.117971	1.00411	0.896038	1.12521
ovary_cancer	Ulcerative colitis || id:ieu-a-970	Inverse variance weighted	81	-0.0413868	0.0438494	0.345251	-0.127332	0.044558	0.959458	0.880442	1.04557
pancreas_cancer	Ulcerative colitis || id:ieu-a-970	Inverse variance weighted	81	-0.0385162	0.035895	0.283261	-0.10887	0.0318381	0.962216	0.896847	1.03235
parotid_gland_cancer	Ulcerative colitis || id:ieu-a-970	Inverse variance weighted	81	0.0619692	0.11244	0.581542	-0.158413	0.282351	1.06393	0.853498	1.32624
Primary_lymphoid_hematopoietic_cancer	Ulcerative colitis || id:ieu-a-970	Inverse variance weighted (multiplicative random effects)	79	0.0324363	0.0229196	0.157003	-0.0124861	0.0773587	1.03297	0.987592	1.08043
prostate_cancer	Ulcerative colitis || id:ieu-a-970	Inverse variance weighted (multiplicative random effects)	80	-0.00758342	0.0173599	0.66223	-0.0416088	0.0264419	0.992445	0.959245	1.02679
rectum_cancer	Ulcerative colitis || id:ieu-a-970	Inverse variance weighted (multiplicative random effects)	81	-0.024461	0.0341892	0.474325	-0.0914718	0.0425498	0.975836	0.912587	1.04347
renal_pelvis_cancer	Ulcerative colitis || id:ieu-a-970	Inverse variance weighted	81	0.11019	0.12518	0.378722	-0.135163	0.355544	1.11649	0.873573	1.42696
skin_cancer	Ulcerative colitis || id:ieu-a-970	Inverse variance weighted (multiplicative random effects)	78	0.0176014	0.0168631	0.296585	-0.0154502	0.050653	1.01776	0.984669	1.05196
small_intestine_cancer	Ulcerative colitis || id:ieu-a-970	Inverse variance weighted	81	0.0601113	0.0676919	0.374534	-0.0725649	0.192788	1.06195	0.930005	1.21263
stomach_cancer	Ulcerative colitis || id:ieu-a-970	Inverse variance weighted	81	-0.0079356	0.0419483	0.849955	-0.0901543	0.0742831	0.992096	0.91379	1.07711
testis_cancer	Ulcerative colitis || id:ieu-a-970	Inverse variance weighted	81	-0.0375936	0.0718662	0.600901	-0.178451	0.103264	0.963104	0.836565	1.10878
thyroid_gland_cancer	Ulcerative colitis || id:ieu-a-970	Inverse variance weighted	81	-0.0143936	0.0353802	0.684136	-0.0837387	0.0549516	0.98571	0.919672	1.05649
urinary_tract_cancer	Ulcerative colitis || id:ieu-a-970	Inverse variance weighted	80	-0.00468488	0.030752	0.878915	-0.0649587	0.055589	0.995326	0.937106	1.05716
vulva_cancer	Ulcerative colitis || id:ieu-a-970	Inverse variance weighted	61	-0.117944	0.116141	0.309858	-0.345581	0.109693	0.888746	0.707809	1.11594

## Sheet: supplementary table 5
Supplementary Table 5. The mendelian randomization analysis between rheumatoid arthritis and pan-cancers.
exposure	outcome	method	nsnp	b	se	pval	lo_ci	up_ci	or	or_lci95	or_uci95
rheumatoid arthritis	Acute_lymphocytic_leukaemia	Inverse variance weighted	59	0.0243546	0.0965968	0.800944	-0.164975	0.213684	1.02465	0.847915	1.23823
rheumatoid arthritis	Acute_myeloid_leukaemia	Inverse variance weighted	59	0.00143393	0.0868552	0.986828	-0.168802	0.17167	1.00143	0.844676	1.18729
rheumatoid arthritis	all_cancer	Inverse variance weighted (multiplicative random effects)	57	-0.0267044	0.00756228	0.000413585	-0.0415264	-0.0118823	0.973649	0.959324	0.988188
rheumatoid arthritis	Basal_cell_carcinoma	Inverse variance weighted (multiplicative random effects)	55	-0.0281323	0.0150036	0.0607876	-0.0575393	0.00127475	0.97226	0.944085	1.00128
rheumatoid arthritis	biliary_gallbladder_cancer	Inverse variance weighted	59	-0.000306575	0.0393412	0.993782	-0.0774154	0.0768022	0.999693	0.925505	1.07983
rheumatoid arthritis	bladder_cancer	Inverse variance weighted (multiplicative random effects)	59	-0.00574181	0.0346542	0.868402	-0.0736641	0.0621805	0.994275	0.928984	1.06415
rheumatoid arthritis	bone_cartilage_cancer	Inverse variance weighted	59	0.104505	0.0901692	0.246463	-0.072227	0.281236	1.11016	0.93032	1.32477
rheumatoid arthritis	brain_cancer	Inverse variance weighted (multiplicative random effects)	59	-0.0446957	0.0569819	0.432815	-0.15638	0.0669889	0.956288	0.855234	1.06928
rheumatoid arthritis	breast_cancer	Inverse variance weighted	59	-0.0440364	0.0123671	0.000369762	-0.0682759	-0.0197969	0.956919	0.934003	0.980398
rheumatoid arthritis	breast_cancer_HER_negative	Inverse variance weighted	59	-0.0461641	0.0178926	0.00987828	-0.0812336	-0.0110945	0.954885	0.921978	0.988967
rheumatoid arthritis	breast_cancer_HER_postive	Inverse variance weighted	59	-0.0455247	0.0144113	0.00158338	-0.0737709	-0.0172785	0.955496	0.928885	0.98287
rheumatoid arthritis	bronchus_lung_cancer	Inverse variance weighted (multiplicative random effects)	59	-0.0311819	0.0232801	0.180433	-0.0768109	0.0144471	0.969299	0.926065	1.01455
rheumatoid arthritis	cervix_uteri_cancer	Inverse variance weighted	59	0.0185888	0.0750088	0.804273	-0.128429	0.165606	1.01876	0.879476	1.18011
rheumatoid arthritis	Chronic_lymphocytic_leukaemia	Inverse variance weighted (multiplicative random effects)	59	0.0539735	0.0668363	0.419352	-0.0770257	0.184973	1.05546	0.925866	1.20319
rheumatoid arthritis	Chronic_myeloid_leukaemia	Inverse variance weighted	59	-0.0380045	0.126152	0.763217	-0.285262	0.209254	0.962709	0.751817	1.23276
rheumatoid arthritis	colon_cancer	Inverse variance weighted	59	-0.0565566	0.0221499	0.010669	-0.0999705	-0.0131428	0.945013	0.904864	0.986943
rheumatoid arthritis	corpus_uteri_cancer	Inverse variance weighted	59	-0.00719105	0.0328868	0.826914	-0.0716491	0.057267	0.992835	0.930857	1.05894
rheumatoid arthritis	eye_adnexa_cancer	Inverse variance weighted	59	-0.0846716	0.0915558	0.355066	-0.264121	0.0947779	0.918814	0.767881	1.09941
rheumatoid arthritis	head_neck_cancer	Inverse variance weighted (multiplicative random effects)	59	0.0199949	0.0336378	0.552232	-0.0459352	0.0859251	1.0202	0.955104	1.08972
rheumatoid arthritis	kidney_cancer	Inverse variance weighted	59	-0.00217035	0.0317574	0.945514	-0.0644148	0.0600742	0.997832	0.937616	1.06192
rheumatoid arthritis	lip_cancer	Inverse variance weighted	59	-0.0971669	0.0997783	0.330142	-0.292732	0.0983986	0.907405	0.746222	1.1034
rheumatoid arthritis	Lymphoid_leukaemia	Inverse variance weighted (multiplicative random effects)	59	0.0648133	0.0403902	0.108564	-0.0143514	0.143978	1.06696	0.985751	1.15486
rheumatoid arthritis	nasal_cavity_sinuses_cancer	Inverse variance weighted	59	0.0495789	0.112722	0.660058	-0.171356	0.270514	1.05083	0.842521	1.31064
rheumatoid arthritis	oesophagus_cancer	Inverse variance weighted	59	-0.0880249	0.0600011	0.142361	-0.205627	0.0295773	0.915738	0.814137	1.03002
rheumatoid arthritis	oral_cavity_cancer	Inverse variance weighted	59	-0.0278134	0.0472374	0.555996	-0.120399	0.0647719	0.97257	0.886567	1.06692
rheumatoid arthritis	ovary_cancer	Inverse variance weighted	59	-0.0842296	0.0409299	0.0395998	-0.164452	-0.00400701	0.91922	0.848358	0.996001
rheumatoid arthritis	pancreas_cancer	Inverse variance weighted	59	-0.104009	0.0336638	0.00200405	-0.16999	-0.0380277	0.901217	0.843673	0.962686
rheumatoid arthritis	parotid_gland_cancer	Inverse variance weighted	59	-0.0875462	0.100897	0.385573	-0.285305	0.110213	0.916177	0.751785	1.11652
rheumatoid arthritis	Primary_lymphoid_hematopoietic_cancer	Inverse variance weighted (multiplicative random effects)	58	0.00778708	0.0198507	0.69485	-0.0311203	0.0466945	1.00782	0.969359	1.0478
rheumatoid arthritis	prostate_cancer	Inverse variance weighted	59	0.00130102	0.0141513	0.926748	-0.0264355	0.0290375	1.0013	0.973911	1.02946
rheumatoid arthritis	rectum_cancer	Inverse variance weighted	59	0.00371493	0.0290657	0.898298	-0.0532538	0.0606837	1.00372	0.948139	1.06256
rheumatoid arthritis	renal_pelvis_cancer	Inverse variance weighted	59	-0.0190262	0.11553	0.86919	-0.245464	0.207412	0.981154	0.782341	1.23049
rheumatoid arthritis	skin_cancer	Inverse variance weighted (multiplicative random effects)	55	-0.0232178	0.0147181	0.11468	-0.0520653	0.00562966	0.97705	0.949267	1.00565
rheumatoid arthritis	small_intestine_cancer	Inverse variance weighted	59	-0.0813725	0.0590227	0.167998	-0.197057	0.0343119	0.92185	0.821144	1.03491
rheumatoid arthritis	stomach_cancer	Inverse variance weighted	59	-0.0191252	0.0388647	0.622652	-0.0953001	0.0570497	0.981057	0.9091	1.05871
rheumatoid arthritis	testis_cancer	Inverse variance weighted (multiplicative random effects)	59	-0.209033	0.0757327	0.00577754	-0.357469	-0.0605973	0.811368	0.699444	0.941202
rheumatoid arthritis	thyroid_gland_cancer	Inverse variance weighted	59	0.0897972	0.0310608	0.00384	0.028918	0.150676	1.09395	1.02934	1.16262
rheumatoid arthritis	urinary_tract_cancer	Inverse variance weighted	59	-0.00745107	0.0308351	0.809058	-0.0678879	0.0529858	0.992577	0.934365	1.05441
rheumatoid arthritis	vulva_cancer	Inverse variance weighted	51	-0.060464	0.102838	0.556562	-0.262026	0.141098	0.941328	0.769491	1.15154

## Sheet: supplementary table 6
Supplementary Table 6. The mendelian randomization analysis between ankylosing spondylitis and pan-cancers.
outcome	exposure	method	nsnp	b	se	pval	lo_ci	up_ci	or	or_lci95	or_uci95
Acute_lymphocytic_leukaemia	Ankylosing spondylitis || id:ebi-a-GCST005529	Inverse variance weighted	24	0.870544	0.44608	0.0509923	-0.00377187	1.74486	2.38821	0.996235	5.7251
Acute_myeloid_leukaemia	Ankylosing spondylitis || id:ebi-a-GCST005529	Inverse variance weighted	24	-0.0466057	0.413728	0.91031	-0.857513	0.764302	0.954464	0.424216	2.14749
all_cancer	Ankylosing spondylitis || id:ebi-a-GCST005529	Inverse variance weighted	24	0.0546457	0.0259047	0.0349027	0.00387237	0.105419	1.05617	1.00388	1.11118
Basal_cell_carcinoma	Ankylosing spondylitis || id:ebi-a-GCST005529	Inverse variance weighted	24	-0.0015866	0.0531201	0.976172	-0.105702	0.102529	0.998415	0.899693	1.10797
biliary_gallbladder_cancer	Ankylosing spondylitis || id:ebi-a-GCST005529	Inverse variance weighted	24	-0.127692	0.183342	0.486134	-0.487043	0.231658	0.880124	0.614441	1.26069
bladder_cancer	Ankylosing spondylitis || id:ebi-a-GCST005529	Inverse variance weighted (multiplicative random effects)	24	0.252185	0.171122	0.140558	-0.0832141	0.587584	1.28683	0.920154	1.79964
bone_cartilage_cancer	Ankylosing spondylitis || id:ebi-a-GCST005529	Inverse variance weighted	24	0.556624	0.416996	0.181928	-0.260688	1.37394	1.74477	0.770521	3.95087
brain_cancer	Ankylosing spondylitis || id:ebi-a-GCST005529	Inverse variance weighted	24	-0.0195008	0.218838	0.928994	-0.448423	0.409422	0.980688	0.638634	1.50595
breast_cancer	Ankylosing spondylitis || id:ebi-a-GCST005529	Inverse variance weighted	24	0.0790532	0.0618159	0.20095	-0.0421059	0.200212	1.08226	0.958768	1.22166
breast_cancer_HER_negative	Ankylosing spondylitis || id:ebi-a-GCST005529	Inverse variance weighted	24	0.085334	0.0903814	0.345091	-0.0918136	0.262482	1.08908	0.912275	1.30015
breast_cancer_HER_postive	Ankylosing spondylitis || id:ebi-a-GCST005529	Inverse variance weighted	24	0.0945188	0.0716166	0.186905	-0.0458497	0.234887	1.09913	0.955186	1.26477
bronchus_lung_cancer	Ankylosing spondylitis || id:ebi-a-GCST005529	Inverse variance weighted (multiplicative random effects)	24	0.0144926	0.108774	0.894007	-0.198705	0.22769	1.0146	0.819792	1.2557
cervix_uteri_cancer	Ankylosing spondylitis || id:ebi-a-GCST005529	Inverse variance weighted	24	0.754261	0.346245	0.029376	0.0756212	1.4329	2.12604	1.07855	4.19084
Chronic_lymphocytic_leukaemia	Ankylosing spondylitis || id:ebi-a-GCST005529	Inverse variance weighted (multiplicative random effects)	24	0.536928	0.299872	0.0733695	-0.0508208	1.12468	1.71074	0.950449	3.07922
Chronic_myeloid_leukaemia	Ankylosing spondylitis || id:ebi-a-GCST005529	Inverse variance weighted	24	0.166652	0.580726	0.774134	-0.971571	1.30487	1.18134	0.378488	3.68723
colon_cancer	Ankylosing spondylitis || id:ebi-a-GCST005529	Inverse variance weighted (multiplicative random effects)	24	-0.139204	0.132429	0.293186	-0.398765	0.120357	0.870051	0.671148	1.1279
corpus_uteri_cancer	Ankylosing spondylitis || id:ebi-a-GCST005529	Inverse variance weighted	24	0.082387	0.15789	0.60181	-0.227078	0.391851	1.08588	0.796859	1.47972
eye_adnexa_cancer	Ankylosing spondylitis || id:ebi-a-GCST005529	Inverse variance weighted	24	-0.051912	0.480363	0.913942	-0.993424	0.8896	0.949412	0.370307	2.43416
head_neck_cancer	Ankylosing spondylitis || id:ebi-a-GCST005529	Inverse variance weighted (multiplicative random effects)	24	0.393477	0.180361	0.029139	0.0399682	0.746985	1.48212	1.04078	2.11063
kidney_cancer	Ankylosing spondylitis || id:ebi-a-GCST005529	Inverse variance weighted	24	-0.0755345	0.129641	0.560134	-0.329631	0.178562	0.927248	0.719189	1.1955
lip_cancer	Ankylosing spondylitis || id:ebi-a-GCST005529	Inverse variance weighted	24	0.185501	0.425999	0.663237	-0.649458	1.02046	1.20382	0.522329	2.77447
Lymphoid_leukaemia	Ankylosing spondylitis || id:ebi-a-GCST005529	Inverse variance weighted (multiplicative random effects)	23	0.4883	0.231572	0.0349766	0.0344184	0.942181	1.62954	1.03502	2.56557
nasal_cavity_sinuses_cancer	Ankylosing spondylitis || id:ebi-a-GCST005529	Inverse variance weighted	24	-0.941707	0.506687	0.0630897	-1.93481	0.051399	0.389962	0.144451	1.05274
oesophagus_cancer	Ankylosing spondylitis || id:ebi-a-GCST005529	Inverse variance weighted	24	0.324433	0.277234	0.241901	-0.218946	0.867812	1.38325	0.803365	2.3817
oral_cavity_cancer	Ankylosing spondylitis || id:ebi-a-GCST005529	Inverse variance weighted (multiplicative random effects)	24	0.348171	0.280408	0.214363	-0.201429	0.897771	1.41647	0.817561	2.45413
ovary_cancer	Ankylosing spondylitis || id:ebi-a-GCST005529	Inverse variance weighted	24	0.140527	0.190261	0.460149	-0.232385	0.513439	1.15088	0.792641	1.67103
pancreas_cancer	Ankylosing spondylitis || id:ebi-a-GCST005529	Inverse variance weighted	24	-0.185021	0.155848	0.235156	-0.490484	0.120442	0.831087	0.61233	1.128
parotid_gland_cancer	Ankylosing spondylitis || id:ebi-a-GCST005529	Inverse variance weighted	24	0.862278	0.48815	0.0773255	-0.0944965	1.81905	2.36855	0.909831	6.16601
Primary_lymphoid_hematopoietic_cancer	Ankylosing spondylitis || id:ebi-a-GCST005529	Inverse variance weighted	23	0.145157	0.073777	0.0491238	0.000554452	0.28976	1.15622	1.00055	1.33611
prostate_cancer	Ankylosing spondylitis || id:ebi-a-GCST005529	Inverse variance weighted (multiplicative random effects)	24	0.0610649	0.0802172	0.446511	-0.0961609	0.218291	1.06297	0.908318	1.24395
rectum_cancer	Ankylosing spondylitis || id:ebi-a-GCST005529	Inverse variance weighted	24	0.219682	0.12696	0.0835723	-0.0291596	0.468524	1.24568	0.971261	1.59763
renal_pelvis_cancer	Ankylosing spondylitis || id:ebi-a-GCST005529	Inverse variance weighted	24	1.02939	0.533924	0.053858	-0.0170977	2.07588	2.79937	0.983048	7.9716
skin_cancer	Ankylosing spondylitis || id:ebi-a-GCST005529	Inverse variance weighted	24	0.0113962	0.0531407	0.830193	-0.0927594	0.115552	1.01146	0.911413	1.12249
small_intestine_cancer	Ankylosing spondylitis || id:ebi-a-GCST005529	Inverse variance weighted	24	0.305262	0.328491	0.35274	-0.338579	0.949104	1.35698	0.712782	2.58339
stomach_cancer	Ankylosing spondylitis || id:ebi-a-GCST005529	Inverse variance weighted	24	0.183996	0.167057	0.270724	-0.143436	0.511428	1.20201	0.866376	1.66767
testis_cancer	Ankylosing spondylitis || id:ebi-a-GCST005529	Inverse variance weighted	24	0.161991	0.304882	0.595195	-0.435579	0.759561	1.17585	0.64689	2.13734
thyroid_gland_cancer	Ankylosing spondylitis || id:ebi-a-GCST005529	Inverse variance weighted	24	0.324291	0.143729	0.0240534	0.0425832	0.605999	1.38305	1.0435	1.83308
urinary_tract_cancer	Ankylosing spondylitis || id:ebi-a-GCST005529	Inverse variance weighted	24	-0.0521831	0.125526	0.677618	-0.298214	0.193848	0.949155	0.742143	1.21391
vulva_cancer	Ankylosing spondylitis || id:ebi-a-GCST005529	Inverse variance weighted	18	0.524558	0.462015	0.256221	-0.380992	1.43011	1.68971	0.683184	4.17915

## Sheet: supplementary table 7
Supplementary Table 7. the mendelian randomization analysis between Alzheimer's disease and pan-cancers.
outcome	exposure	method	nsnp	b	se	pval	lo_ci	up_ci	or	or_lci95	or_uci95
Acute_lymphocytic_leukaemia	Alzheimer's disease || id:ebi-a-GCST90027158	Inverse variance weighted	58	0.0138181	0.183616	0.940012	-0.346069	0.373705	1.01391	0.707464	1.45311
Acute_myeloid_leukaemia	Alzheimer's disease || id:ebi-a-GCST90027158	Inverse variance weighted	58	-0.206413	0.176259	0.241566	-0.55188	0.139054	0.813497	0.575866	1.14919
all_cancer	Alzheimer's disease || id:ebi-a-GCST90027158	Inverse variance weighted (multiplicative random effects)	58	-0.0149409	0.0141506	0.291037	-0.0426759	0.0127942	0.98517	0.958222	1.01288
Basal_cell_carcinoma	Alzheimer's disease || id:ebi-a-GCST90027158	Inverse variance weighted (multiplicative random effects)	58	-0.0271211	0.025121	0.280311	-0.0763583	0.022116	0.973243	0.926484	1.02236
biliary_gallbladder_cancer	Alzheimer's disease || id:ebi-a-GCST90027158	Inverse variance weighted	58	-0.134421	0.0839012	0.109125	-0.298868	0.0300251	0.874222	0.741658	1.03048
bladder_cancer	Alzheimer's disease || id:ebi-a-GCST90027158	Inverse variance weighted	58	-0.0704624	0.0563815	0.211393	-0.18097	0.0400453	0.931963	0.83446	1.04086
bone_cartilage_cancer	Alzheimer's disease || id:ebi-a-GCST90027158	Inverse variance weighted	58	0.230376	0.171998	0.180437	-0.10674	0.567492	1.25907	0.898759	1.76384
brain_cancer	Alzheimer's disease || id:ebi-a-GCST90027158	Inverse variance weighted	58	0.0132832	0.103864	0.898236	-0.19029	0.216857	1.01337	0.826719	1.24217
breast_cancer	Alzheimer's disease || id:ebi-a-GCST90027158	Inverse variance weighted	58	-0.0319684	0.0228192	0.16123	-0.076694	0.0127571	0.968537	0.926173	1.01284
breast_cancer_HER_negative	Alzheimer's disease || id:ebi-a-GCST90027158	Inverse variance weighted	58	-0.0514615	0.0347014	0.138079	-0.119476	0.0165531	0.94984	0.887385	1.01669
breast_cancer_HER_postive	Alzheimer's disease || id:ebi-a-GCST90027158	Inverse variance weighted	58	-0.018143	0.0291529	0.533719	-0.0752827	0.0389967	0.982021	0.927481	1.03977
bronchus_lung_cancer	Alzheimer's disease || id:ebi-a-GCST90027158	Inverse variance weighted	58	-0.0186229	0.0380458	0.624498	-0.0931926	0.0559469	0.981549	0.911018	1.05754
cervix_uteri_cancer	Alzheimer's disease || id:ebi-a-GCST90027158	Inverse variance weighted	58	-0.022285	0.1316	0.86553	-0.280222	0.235652	0.977961	0.755616	1.26573
Chronic_lymphocytic_leukaemia	Alzheimer's disease || id:ebi-a-GCST90027158	Inverse variance weighted	58	0.0745146	0.105452	0.4798	-0.13217	0.2812	1.07736	0.876192	1.32472
Chronic_myeloid_leukaemia	Alzheimer's disease || id:ebi-a-GCST90027158	Inverse variance weighted	58	-0.212345	0.240199	0.376676	-0.683135	0.258445	0.808686	0.505031	1.29492
colon_cancer	Alzheimer's disease || id:ebi-a-GCST90027158	Inverse variance weighted (multiplicative random effects)	58	0.0297325	0.048403	0.539037	-0.0651374	0.124602	1.03018	0.936939	1.1327
corpus_uteri_cancer	Alzheimer's disease || id:ebi-a-GCST90027158	Inverse variance weighted (multiplicative random effects)	58	0.0221445	0.0714107	0.756484	-0.11782	0.162109	1.02239	0.888856	1.17599
eye_adnexa_cancer	Alzheimer's disease || id:ebi-a-GCST90027158	Inverse variance weighted	58	0.0485178	0.173411	0.779643	-0.291369	0.388404	1.04971	0.74724	1.47463
head_neck_cancer	Alzheimer's disease || id:ebi-a-GCST90027158	Inverse variance weighted	58	0.0127595	0.0569054	0.822584	-0.0987751	0.124294	1.01284	0.905946	1.13235
kidney_cancer	Alzheimer's disease || id:ebi-a-GCST90027158	Inverse variance weighted	58	0.0671031	0.0534352	0.209194	-0.0376299	0.171836	1.06941	0.963069	1.18748
lip_cancer	Alzheimer's disease || id:ebi-a-GCST90027158	Inverse variance weighted	58	0.0343927	0.174741	0.843968	-0.3081	0.376886	1.03499	0.734842	1.45774
Lymphoid_leukaemia	Alzheimer's disease || id:ebi-a-GCST90027158	Inverse variance weighted (multiplicative random effects)	58	0.0196602	0.0755048	0.794568	-0.128329	0.16765	1.01985	0.879564	1.18252
nasal_cavity_sinuses_cancer	Alzheimer's disease || id:ebi-a-GCST90027158	Inverse variance weighted	58	-0.128403	0.211252	0.543308	-0.542458	0.285652	0.879499	0.581318	1.33063
oesophagus_cancer	Alzheimer's disease || id:ebi-a-GCST90027158	Inverse variance weighted	58	-0.021805	0.111658	0.845171	-0.240655	0.197045	0.978431	0.786113	1.2178
oral_cavity_cancer	Alzheimer's disease || id:ebi-a-GCST90027158	Inverse variance weighted	58	0.0198451	0.0896625	0.824835	-0.155893	0.195584	1.02004	0.85565	1.21602
ovary_cancer	Alzheimer's disease || id:ebi-a-GCST90027158	Inverse variance weighted	58	0.0433186	0.0791258	0.58406	-0.111768	0.198405	1.04427	0.894252	1.21946
pancreas_cancer	Alzheimer's disease || id:ebi-a-GCST90027158	Inverse variance weighted	58	-0.000892828	0.0660442	0.989214	-0.130339	0.128554	0.999108	0.877797	1.13718
parotid_gland_cancer	Alzheimer's disease || id:ebi-a-GCST90027158	Inverse variance weighted	58	0.0546233	0.190153	0.773914	-0.318077	0.427324	1.05614	0.727547	1.53315
Primary_lymphoid_hematopoietic_cancer	Alzheimer's disease || id:ebi-a-GCST90027158	Inverse variance weighted	58	-0.0532034	0.031508	0.0913025	-0.114959	0.00855233	0.948187	0.891403	1.00859
prostate_cancer	Alzheimer's disease || id:ebi-a-GCST90027158	Inverse variance weighted (multiplicative random effects)	58	-0.0129983	0.0311697	0.676666	-0.0740909	0.0480943	0.987086	0.928587	1.04927
rectum_cancer	Alzheimer's disease || id:ebi-a-GCST90027158	Inverse variance weighted	58	0.0943066	0.0578574	0.103105	-0.0190938	0.207707	1.0989	0.981087	1.23085
renal_pelvis_cancer	Alzheimer's disease || id:ebi-a-GCST90027158	Inverse variance weighted	58	0.140281	0.226702	0.536053	-0.304054	0.584617	1.1506	0.737821	1.7943
skin_cancer	Alzheimer's disease || id:ebi-a-GCST90027158	Inverse variance weighted (multiplicative random effects)	58	-0.0242591	0.0227594	0.286472	-0.0688675	0.0203494	0.976033	0.93345	1.02056
small_intestine_cancer	Alzheimer's disease || id:ebi-a-GCST90027158	Inverse variance weighted	58	0.18977	0.112902	0.0927938	-0.0315175	0.411057	1.20897	0.968974	1.50841
stomach_cancer	Alzheimer's disease || id:ebi-a-GCST90027158	Inverse variance weighted	58	-0.0268429	0.0687033	0.696014	-0.161501	0.107816	0.973514	0.850865	1.11384
testis_cancer	Alzheimer's disease || id:ebi-a-GCST90027158	Inverse variance weighted	58	0.0375252	0.133949	0.779365	-0.225014	0.300065	1.03824	0.798505	1.34995
thyroid_gland_cancer	Alzheimer's disease || id:ebi-a-GCST90027158	Inverse variance weighted	58	0.0872663	0.0615175	0.156027	-0.0333081	0.207841	1.09119	0.967241	1.23102
urinary_tract_cancer	Alzheimer's disease || id:ebi-a-GCST90027158	Inverse variance weighted	58	0.0798061	0.0519977	0.124833	-0.0221094	0.181721	1.08308	0.978133	1.19928
vulva_cancer	Alzheimer's disease || id:ebi-a-GCST90027158	Inverse variance weighted (multiplicative random effects)	32	0.0902315	0.33962	0.790483	-0.575424	0.755887	1.09443	0.562466	2.1295

## Sheet: supplementary table 8
Supplementary Table 8. The mendelian randomization analysis between Parkinson's disease and pan-cancers.
outcome	exposure	method	nsnp	b	se	pval	lo_ci	up_ci	or	or_lci95	or_uci95
Acute_lymphocytic_leukaemia	Parkinson's disease || id:ieu-b-7	Inverse variance weighted	22	0.0486068	0.156316	0.755836	-0.257772	0.354986	1.04981	0.772771	1.42616
Acute_myeloid_leukaemia	Parkinson's disease || id:ieu-b-7	Inverse variance weighted	22	-0.0607561	0.140158	0.664663	-0.335465	0.213953	0.941053	0.715006	1.23856
all_cancer	Parkinson's disease || id:ieu-b-7	Inverse variance weighted	21	-0.0171772	0.00934047	0.0659146	-0.0354845	0.00113016	0.98297	0.965138	1.00113
Basal_cell_carcinoma	Parkinson's disease || id:ieu-b-7	Inverse variance weighted	21	-0.0321787	0.0173542	0.0637057	-0.0661928	0.00183548	0.968334	0.93595	1.00184
biliary_gallbladder_cancer	Parkinson's disease || id:ieu-b-7	Inverse variance weighted	22	0.00394974	0.0636698	0.950535	-0.120843	0.128742	1.00396	0.886173	1.1374
bladder_cancer	Parkinson's disease || id:ieu-b-7	Inverse variance weighted	22	-0.0711931	0.0509917	0.162663	-0.171137	0.0287506	0.931282	0.842706	1.02917
bone_cartilage_cancer	Parkinson's disease || id:ieu-b-7	Inverse variance weighted	22	0.00775785	0.180634	0.965743	-0.346284	0.3618	1.00779	0.707312	1.43591
brain_cancer	Parkinson's disease || id:ieu-b-7	Inverse variance weighted	22	-0.000644552	0.09112	0.994356	-0.17924	0.177951	0.999356	0.835906	1.19477
breast_cancer	Parkinson's disease || id:ieu-b-7	Inverse variance weighted	21	-0.00262215	0.0180405	0.884437	-0.0379816	0.0327373	0.997381	0.962731	1.03328
breast_cancer_HER_negative	Parkinson's disease || id:ieu-b-7	Inverse variance weighted	22	-0.0370864	0.0316667	0.24154	-0.0991532	0.0249804	0.963593	0.905604	1.0253
breast_cancer_HER_postive	Parkinson's disease || id:ieu-b-7	Inverse variance weighted	21	0.0295435	0.0248685	0.234838	-0.0191988	0.0782857	1.02998	0.980984	1.08143
bronchus_lung_cancer	Parkinson's disease || id:ieu-b-7	Inverse variance weighted	22	-0.0592929	0.0351876	0.0919789	-0.128261	0.00967482	0.942431	0.879624	1.00972
cervix_uteri_cancer	Parkinson's disease || id:ieu-b-7	Inverse variance weighted	22	-0.0142327	0.111637	0.898552	-0.233041	0.204576	0.985868	0.792121	1.227
Chronic_lymphocytic_leukaemia	Parkinson's disease || id:ieu-b-7	Inverse variance weighted	22	-0.0503651	0.0965806	0.602031	-0.239663	0.138933	0.950882	0.786893	1.14905
Chronic_myeloid_leukaemia	Parkinson's disease || id:ieu-b-7	Inverse variance weighted	22	-0.0493602	0.20463	0.809387	-0.450436	0.351715	0.951838	0.63735	1.4215
colon_cancer	Parkinson's disease || id:ieu-b-7	Inverse variance weighted	22	-0.00027385	0.0348155	0.993724	-0.0685122	0.0679645	0.999726	0.933782	1.07033
corpus_uteri_cancer	Parkinson's disease || id:ieu-b-7	Inverse variance weighted	22	0.0155665	0.0494356	0.752849	-0.0813273	0.11246	1.01569	0.921892	1.11903
eye_adnexa_cancer	Parkinson's disease || id:ieu-b-7	Inverse variance weighted	22	-0.0702291	0.18212	0.699778	-0.427185	0.286726	0.93218	0.652343	1.33206
head_neck_cancer	Parkinson's disease || id:ieu-b-7	Inverse variance weighted	22	-0.0284936	0.0464005	0.539162	-0.119439	0.0624514	0.971908	0.887418	1.06444
kidney_cancer	Parkinson's disease || id:ieu-b-7	Inverse variance weighted (multiplicative random effects)	22	-0.0644741	0.0594656	0.278264	-0.181027	0.0520784	0.93756	0.834413	1.05346
lip_cancer	Parkinson's disease || id:ieu-b-7	Inverse variance weighted	22	-0.130501	0.148937	0.380912	-0.422418	0.161416	0.877656	0.65546	1.17517
Lymphoid_leukaemia	Parkinson's disease || id:ieu-b-7	Inverse variance weighted	22	0.00375297	0.0548943	0.945493	-0.10384	0.111346	1.00376	0.90137	1.11778
nasal_cavity_sinuses_cancer	Parkinson's disease || id:ieu-b-7	Inverse variance weighted	22	-0.181366	0.204336	0.374764	-0.581865	0.219133	0.83413	0.558855	1.245
oesophagus_cancer	Parkinson's disease || id:ieu-b-7	Inverse variance weighted	22	0.0394357	0.0999293	0.693111	-0.156426	0.235297	1.04022	0.855195	1.26528
oral_cavity_cancer	Parkinson's disease || id:ieu-b-7	Inverse variance weighted	22	-0.0688961	0.0929156	0.458396	-0.251011	0.113218	0.933424	0.778014	1.11988
ovary_cancer	Parkinson's disease || id:ieu-b-7	Inverse variance weighted (multiplicative random effects)	22	-0.00221445	0.0961594	0.981627	-0.190687	0.186258	0.997788	0.826391	1.20473
pancreas_cancer	Parkinson's disease || id:ieu-b-7	Inverse variance weighted	22	-0.0508899	0.0589668	0.388123	-0.166465	0.0646851	0.950383	0.846653	1.06682
parotid_gland_cancer	Parkinson's disease || id:ieu-b-7	Inverse variance weighted	22	0.187075	0.180274	0.299397	-0.166262	0.540413	1.20572	0.846825	1.71672
Primary_lymphoid_hematopoietic_cancer	Parkinson's disease || id:ieu-b-7	Inverse variance weighted	22	0.0020108	0.0288543	0.944442	-0.0545437	0.0585653	1.00201	0.946917	1.06031
prostate_cancer	Parkinson's disease || id:ieu-b-7	Inverse variance weighted	22	0.0139954	0.0230747	0.544167	-0.031231	0.0592218	1.01409	0.969252	1.06101
rectum_cancer	Parkinson's disease || id:ieu-b-7	Inverse variance weighted	22	-0.100067	0.0446914	0.0251515	-0.187662	-0.0124719	0.904777	0.828895	0.987606
renal_pelvis_cancer	Parkinson's disease || id:ieu-b-7	Inverse variance weighted	22	0.15182	0.188053	0.419478	-0.216763	0.520403	1.16395	0.805121	1.68271
skin_cancer	Parkinson's disease || id:ieu-b-7	Inverse variance weighted	21	-0.033797	0.0166477	0.0423429	-0.0664265	-0.00116757	0.966768	0.935732	0.998833
small_intestine_cancer	Parkinson's disease || id:ieu-b-7	Inverse variance weighted	22	0.0226818	0.100211	0.820936	-0.173731	0.219095	1.02294	0.840523	1.24495
stomach_cancer	Parkinson's disease || id:ieu-b-7	Inverse variance weighted	22	-0.0213242	0.0592355	0.718854	-0.137426	0.0947772	0.978902	0.871599	1.09941
testis_cancer	Parkinson's disease || id:ieu-b-7	Inverse variance weighted	22	-0.00548555	0.124765	0.964931	-0.250025	0.239054	0.994529	0.778781	1.27005
thyroid_gland_cancer	Parkinson's disease || id:ieu-b-7	Inverse variance weighted	22	0.00474962	0.0506085	0.925228	-0.0944431	0.103942	1.00476	0.909879	1.10954
urinary_tract_cancer	Parkinson's disease || id:ieu-b-7	Inverse variance weighted	22	-0.0555909	0.0502748	0.268839	-0.15413	0.0429478	0.945926	0.857161	1.04388
vulva_cancer	Parkinson's disease || id:ieu-b-7	Inverse variance weighted	18	0.0239604	0.172763	0.889695	-0.314654	0.362575	1.02425	0.730041	1.43703

## Sheet: supplementary table 9
Supplementary table 9. the mendelian randomization analysis between multiple sclerosis and pan-cancers.
exposure	outcome	method	nsnp	b	se	pval	lo_ci	up_ci	or	or_lci95	or_uci95
multiple_sclerosis_ieu-b-18	Acute_lymphocytic_leukaemia	Inverse variance weighted	62	0.109945	0.0870094	0.206376	-0.0605939	0.280483	1.11622	0.941205	1.32377
multiple_sclerosis_ieu-b-18	Acute_myeloid_leukaemia	Inverse variance weighted	62	0.0793558	0.0898754	0.377261	-0.0968	0.255511	1.08259	0.907738	1.29112
multiple_sclerosis_ieu-b-18	all_cancer	Inverse variance weighted (multiplicative random effects)	61	0.0172999	0.00599632	0.00391298	0.00554715	0.0290527	1.01745	1.00556	1.02948
multiple_sclerosis_ieu-b-18	Basal_cell_carcinoma	Inverse variance weighted (multiplicative random effects)	61	0.00210277	0.0126744	0.86823	-0.022739	0.0269445	1.0021	0.977518	1.02731
multiple_sclerosis_ieu-b-18	biliary_gallbladder_cancer	Inverse variance weighted	62	-0.00295258	0.0355424	0.933794	-0.0726156	0.0667104	0.997052	0.929958	1.06899
multiple_sclerosis_ieu-b-18	bladder_cancer	Inverse variance weighted (multiplicative random effects)	62	0.0380157	0.0331583	0.251591	-0.0269745	0.103006	1.03875	0.973386	1.1085
multiple_sclerosis_ieu-b-18	bone_cartilage_cancer	Inverse variance weighted	62	0.00352506	0.0843182	0.966653	-0.161739	0.168789	1.00353	0.850664	1.18387
multiple_sclerosis_ieu-b-18	brain_cancer	Inverse variance weighted	62	0.0635649	0.0446552	0.154602	-0.0239592	0.151089	1.06563	0.976326	1.1631
multiple_sclerosis_ieu-b-18	breast_cancer	Inverse variance weighted (multiplicative random effects)	62	0.0285012	0.0119728	0.0172892	0.00503455	0.0519678	1.02891	1.00505	1.05334
multiple_sclerosis_ieu-b-18	breast_cancer_HER_negative	Inverse variance weighted (multiplicative random effects)	62	0.047699	0.0213824	0.0256973	0.00578941	0.0896085	1.04885	1.00581	1.09375
multiple_sclerosis_ieu-b-18	breast_cancer_HER_postive	Inverse variance weighted	62	0.0193319	0.0130959	0.139895	-0.00633605	0.0449999	1.01952	0.993684	1.04603
multiple_sclerosis_ieu-b-18	bronchus_lung_cancer	Inverse variance weighted	62	0.00296007	0.0159641	0.852899	-0.0283295	0.0342496	1.00296	0.972068	1.03484
multiple_sclerosis_ieu-b-18	cervix_uteri_cancer	Inverse variance weighted	62	0.066429	0.0621646	0.28525	-0.0554135	0.188272	1.06869	0.946094	1.20716
multiple_sclerosis_ieu-b-18	Chronic_lymphocytic_leukaemia	Inverse variance weighted (multiplicative random effects)	61	0.223373	0.0607033	0.000233469	0.104394	0.342351	1.25029	1.11004	1.40825
multiple_sclerosis_ieu-b-18	Chronic_myeloid_leukaemia	Inverse variance weighted	62	-0.169284	0.103242	0.101071	-0.371639	0.0330704	0.844269	0.689603	1.03362
multiple_sclerosis_ieu-b-18	colon_cancer	Inverse variance weighted (multiplicative random effects)	62	-0.0088453	0.0232208	0.703262	-0.0543581	0.0366675	0.991194	0.947093	1.03735
multiple_sclerosis_ieu-b-18	corpus_uteri_cancer	Inverse variance weighted (multiplicative random effects)	62	-0.00870234	0.0326156	0.789611	-0.0726288	0.0552241	0.991335	0.929946	1.05678
multiple_sclerosis_ieu-b-18	eye_adnexa_cancer	Inverse variance weighted	62	-0.0235269	0.0822897	0.774952	-0.184815	0.137761	0.976748	0.831258	1.1477
multiple_sclerosis_ieu-b-18	head_neck_cancer	Inverse variance weighted	61	0.00672592	0.0318569	0.832786	-0.0557136	0.0691654	1.00675	0.94581	1.07161
multiple_sclerosis_ieu-b-18	kidney_cancer	Inverse variance weighted (multiplicative random effects)	62	0.0222193	0.0336132	0.508593	-0.0436625	0.0881012	1.02247	0.957277	1.0921
multiple_sclerosis_ieu-b-18	lip_cancer	Inverse variance weighted	62	-0.0948592	0.0829361	0.252722	-0.257414	0.0676955	0.909501	0.773048	1.07004
multiple_sclerosis_ieu-b-18	Lymphoid_leukaemia	Inverse variance weighted (multiplicative random effects)	60	0.103366	0.0379757	0.00649082	0.0289336	0.177799	1.1089	1.02936	1.19458
multiple_sclerosis_ieu-b-18	nasal_cavity_sinuses_cancer	Inverse variance weighted	62	-0.0584544	0.106328	0.582486	-0.266857	0.149948	0.943221	0.765783	1.16177
multiple_sclerosis_ieu-b-18	oesophagus_cancer	Inverse variance weighted	62	0.0418436	0.0493884	0.396864	-0.0549576	0.138645	1.04273	0.946525	1.14872
multiple_sclerosis_ieu-b-18	oral_cavity_cancer	Inverse variance weighted	62	-0.0617342	0.0446526	0.166805	-0.149253	0.0257849	0.940133	0.861351	1.02612
multiple_sclerosis_ieu-b-18	ovary_cancer	Inverse variance weighted	62	-0.0260737	0.037308	0.484629	-0.0991973	0.0470499	0.974263	0.905564	1.04817
multiple_sclerosis_ieu-b-18	pancreas_cancer	Inverse variance weighted	62	-0.0626375	0.030489	0.0399341	-0.122396	-0.00287908	0.939284	0.884798	0.997125
multiple_sclerosis_ieu-b-18	parotid_gland_cancer	Inverse variance weighted	62	0.0261041	0.0889783	0.769235	-0.148293	0.200501	1.02645	0.862178	1.22202
multiple_sclerosis_ieu-b-18	Primary_lymphoid_hematopoietic_cancer	Inverse variance weighted (multiplicative random effects)	60	0.0677012	0.0214176	0.00157223	0.0257227	0.10968	1.07005	1.02606	1.11592
multiple_sclerosis_ieu-b-18	prostate_cancer	Inverse variance weighted (multiplicative random effects)	62	0.00880241	0.0145973	0.546497	-0.0198082	0.0374131	1.00884	0.980387	1.03812
multiple_sclerosis_ieu-b-18	rectum_cancer	Inverse variance weighted	62	0.00146566	0.0257575	0.954623	-0.049019	0.0519504	1.00147	0.952163	1.05332
multiple_sclerosis_ieu-b-18	renal_pelvis_cancer	Inverse variance weighted	62	0.053051	0.104894	0.613026	-0.152541	0.258643	1.05448	0.858524	1.29517
multiple_sclerosis_ieu-b-18	skin_cancer	Inverse variance weighted (multiplicative random effects)	61	0.00859211	0.0118014	0.466578	-0.0145387	0.0317229	1.00863	0.985567	1.03223
multiple_sclerosis_ieu-b-18	small_intestine_cancer	Inverse variance weighted	62	0.0938837	0.0538939	0.0815066	-0.0117483	0.199516	1.09843	0.98832	1.22081
multiple_sclerosis_ieu-b-18	stomach_cancer	Inverse variance weighted	62	0.0366795	0.0324525	0.25837	-0.0269273	0.100286	1.03736	0.973432	1.10549
multiple_sclerosis_ieu-b-18	testis_cancer	Inverse variance weighted	62	0.0252346	0.0594319	0.671131	-0.091252	0.141721	1.02556	0.912788	1.15226
multiple_sclerosis_ieu-b-18	thyroid_gland_cancer	Inverse variance weighted	62	0.0108142	0.0281965	0.701328	-0.044451	0.0660794	1.01087	0.956522	1.06831
multiple_sclerosis_ieu-b-18	urinary_tract_cancer	Inverse variance weighted (multiplicative random effects)	62	0.0339431	0.0314243	0.280074	-0.0276486	0.0955348	1.03453	0.97273	1.10025
multiple_sclerosis_ieu-b-18	vulva_cancer	Inverse variance weighted	43	0.0280387	0.0950048	0.767896	-0.158171	0.214248	1.02844	0.853704	1.23893

[truncated: 2 more sheets: supplementary table 10, supplementary table 11]
